# Supplementary material for: Chick Early Amniotic Fluid Alleviates Dextran-Sulfate-Sodium-Induced Colitis in Mice via T-Cell Receptor Pathway
Source: Antioxidants (Basel). 2025 Jan 4;14(1):51. doi: 10.3390/antiox14010051 (PMC11762673; doi:10.3390/antiox14010051)
Supplement: Supplementary file 1 [file antioxidants-14-00051-s001.zip]

Archive with 2 entries (2 files):
- Supplementary Table S1 .pdf
- Supplementary Table S2.pdf
